# Supplementary material for: Cerebral Asymmetry of fMRI-BOLD Responses to Visual Stimulation
Source: PLoS One. 2015 May 18;10(5):e0126477. doi: 10.1371/journal.pone.0126477 (PMC4436141; doi:10.1371/journal.pone.0126477)
Supplement: S1 Dataset — Age, gender, Edinburgh Handedness Inventory, ocular dominance, interocular visual acuity difference, and line-bisection test performance for each subject. (XLS) [file pone.0126477.s001.xls]

## Sheet: Ark1
ID	EHI	va_diff	eye	lbt	age	gender
K01	100	0.11	1	0.7	44.742	1
K02	100	0.8	-1	-1.4	20.1369	1		EHI	Edinburgh Handedness Index
K03	100	0.64	-1	-2.4	36.0575	1		va_diff	Difference in visual acuity between right and left eye
K04	100	-0.37	1	-0.3	24.8789	2		eye	Ocular dominance (1=right, -1= left)
K05	100	0.04	-1	-3.8	22.5352	2		lbt	Line Bisection Test (mm, negative values to the left of center)
K06	100	-0.55	-1	-4.4	31.6906	2		age	Subject age at time of scan
K07	89	-0.36	-1	0.1	29.3881	2		gender	1=male, 2=female
K08	95	-0.02	1	-0.9	21.8371	2
K09	100	0	1	-3.3	20.4435	1
K10	100	-0.1	1	0.5	21.6071	2
K11	100	-0.02	-1	-2.9	55.4634	2
K12	-100	0.27	-1	4.5	47.447	2
K13	100	-0.21	1	-4.1	49.5962	1
K14	88	-0.11	-1	-6.9	51.7372	2
K15	100	-0.1	1	-0.4	26.9569	2
K16	68	0	1	-3.1	27.6441	2
K17	100	-0.13	1	0.3	31.0992	1
K18	100	-0.1	1	3.1	43.5236	2
K19	100	-0.12	1	0	24.0958	1
K20	89	0.66	1	-6.7	26.2094	2
K21	100	-0.03	1	-1.8	27.2142	1
K22	-100	-0.315	-1	1.1	46.1547	2
K23	100	0.04	1	-2	27.3155	2
K24	100	-0.08	1	-1	23.6879	2
K25	100	-0.06	-1	-1.1	23.2471	2
K26	100	-0.19	-1	0.2	33.2621	2
K27	100	-0.015	1	-4.6	34.5845	2
K28	-100	0.57	-1	1.6	52.9692	2
K29	100	0.025	1	0.5	26.5708	2
K30	100	-0.1	1	0.6	22.1492	2
K31	5.88235	0.37	1	-5	54.3162	1
K32	100	0.17	1	-3.7	34.1793	2
K33	100	-0.1	1	-0.5	43.6359	2
K34	100	-0.07	1	-2	43.1321	1
K35	100	-0.13	1	-2.8	28.1259	2
K37	100	0.09	1	-3.9	55.384	2
K38	100	-0.15	1	0.9	21.8042	1
K39	100	-0.53	1	1.9	46.0999	1
K40	100	-0.016	-1	-1.9	49.3224	2
K41	80	-0.43	-1	4	26.7023	2
K42	100	0.15	1	1.4	61.2512	2
K43	90	-0.005	1	-3.9	50.4339	2
K44	100	-0.01	-1	-3.1	41.3607	1
K45	90	0.35	-1	-5.5	31.3566	1
K46	100	-1.35	-1	0.4	57.3224	2
K47	69	0.35	1	-0.1	49.1225	2
K48	100	-0.74	1	0.6	42.0534	1
K49	90	0.03	-1	-3.7	54.0123	1
K50	90	0.17	1	-0.3	24.2957	2
K51	88.8889	-0.29	1	-2.9	37.3881	1
K53	100	-0.08	-1	-0.6	19.1814	2
K54	65	-0.19	1	-0.5	26.026	1
K55	89	0.1	1	1.1	19.9863	2
K56	90	0.32	1	-4.7	25.1855	1
